# Supplementary material for: Evolutionarily conserved amino acids in MHC-II mediate bat influenza A virus entry into human cells
Source: PLoS Biol. 2023 Jul 6;21(7):e3002182. doi: 10.1371/journal.pbio.3002182 (PMC10325068; doi:10.1371/journal.pbio.3002182)
Supplement: S1 Data — (XLSX) [file pbio.3002182.s009.xlsx]

## Sheet: S1_Data
Fig 1B
	Replicate 1	Replicate 2	Replicate 3
	Surface Expression (% Med FI)	Surface Expression (% Med FI)	Surface Expression (% Med FI)
HLA-DM	74.9235	94.7674	78.5525
HLA-DR	100	100	100
HLA-DMtc	103.823	111.919	82.2595
Fig 1E					Fig 1F
	Replicate 1	Replicate 2	Replicate 3			Replicate 1	Replicate 2	Replicate 3
	Surface Expression (% Med FI)	Surface Expression (% Med FI)	Surface Expression (% Med FI)			VSV H18 Entry positive cells (%)	VSV H18 Entry positive cells (%)	VSV H18 Entry positive cells (%)
HLA-DR	100	100	100		HLA-DR	100	100	100
1	93.5821	74.8586	94.9835		1	2.87582	1.06838	0.694444
2	103.806	82.4165	98.8975		2	3.66013	0.854701	0.833333
3	89.4776	74.4473	101.599		3	4.31373	0.683761	0.445833
4	91.6418	78.0977	89.5259		4	4.11765	1.62393	1.01852
5	111.866	85.8098	112.9		5	2.02614	1.02564	0.833333
6	101.866	81.7481	106.946		6	2.87582	1.11111	0.833333
7	132.463	101.902	132.856		7	49.9346	82.4786	50.9259
8	78.4328	54.4473	60.0882		8	3.59477	1.15385	0.259259
9	89.9254	105.861	131.422		9	0.980392	0.393162	0.151852
10	137.164	98.4062	126.13		10	1.17647	0.363248	0.601852
11	94.1045	82.6221	84.8953		11	2.02614	0.397436	1.99074
12	118.657	96.2982	99.7244		12	2.61438	2.47863	0.555556
13	82.2388	75.6298	59.4818		13	3.66013	0.598291	0.787037
14	114.627	83.9589	89.8015		14	2.81046	0.811966	1.2037
