# Supplementary material for: Evolutionarily conserved amino acids in MHC-II mediate bat influenza A virus entry into human cells
Source: PLoS Biol. 2023 Jul 6;21(7):e3002182. doi: 10.1371/journal.pbio.3002182 (PMC10325068; doi:10.1371/journal.pbio.3002182)
Supplement: S2 Data — (XLSX) [file pbio.3002182.s010.xlsx]

## Sheet: S2_Data
Fig 2E						Fig 2F
	Replicate 1	Replicate 2	Replicate 3				Replicate 1	Replicate 2	Replicate 3
	Surface Expression (% Med FI)	Surface Expression (% Med FI)	Surface Expression (% Med FI)				VSV H18 Entry positive cells (%)	VSV H18 Entry positive cells (%)	VSV H18 Entry positive cells (%)
HLA6	66.1885	56.8279	80.7589			HLA6	0.367568	1.51203	1.28049
6a	82.1038	68.7079	80.8169			6a	115.676	106.601	113.221
6b	66.735	58.4813	55.2059			6b	0.443243	1.22112	1.76829
6c	62.9098	61.9718	86.3073			6c	1.34615	0.825083	1.34146
6d	62.1585	61.3595	77.0338			6d	6.7027	8.55769	6.03659
6e	70.4235	64.9112	75.996			6e	65.4054	72.8365	58.7195
6f	74.6585	66.932	87.3452			6f	35.1892	38.2838	43.8415
6g	71.3115	68.8304	84.4995			6g	63.9423	47.1947	46.2195
6h	74.3169	69.5652	89.3873			6h	0.275676	0.528053	0.697115
6i	67.8962	61.237	73.0164			6i	0.394595	0.627063	0.913462
6j	65.5738	61.0533	88.3495			6j	0.405405	0.594059	2.42788
HLA-DR	100	100	100			HLA-DR	100	100	100
