# Supplementary material for: Evolutionarily conserved amino acids in MHC-II mediate bat influenza A virus entry into human cells
Source: PLoS Biol. 2023 Jul 6;21(7):e3002182. doi: 10.1371/journal.pbio.3002182 (PMC10325068; doi:10.1371/journal.pbio.3002182)
Supplement: S3 Data — (XLSX) [file pbio.3002182.s011.xlsx]

## Sheet: S3_Data
Fig 3A
	ConSurf Conservation Score
N	9
G	9
K	9
P	9
V	9
T	9
T	9
G	9
V	9
Fig 3B					Fig 3C
	Replicate 1	Replicate 2	Replicate 3			Replicate 1	Replicate 2	Replicate 3
	Surface Expression (% Med FI)	Surface Expression (% Med FI)	Surface Expression (% Med FI)			VSV H18 Entry positive cells (%)	VSV H18 Entry positive cells (%)	VSV H18 Entry positive cells (%)
HLA-DR	100	100	100		HLA-DR	100	100	100
HSVPV_EGF	65.7143	78.8282	67.6373		HSVPV_EGF	1.93353	2.94118	4.25743
1.HSVPVTEGF	67.2481	78.8282	62.1112		1.HSVPVTEGF	1.8429	2.85714	3.63036
2.NGVPVTEGV	82.8571	103.862	91.8928		2.NGVPVTEGV	77.0393	92.0168	92.4092
3.NGVPVTEGF	79.218	97.6698	88.7161		3.NGVPVTEGF	64.6526	87.8151	92.4092
4.NSVPVTEGF	74.3158	88.2157	81.767		4.NSVPVTEGF	110.394	82.3529	89.1089
5.HGVPVTEGF	66.2256	85.3196	62.9385		5.HGVPVTEGF	2.71903	19.5652	11.3531
Fig 3D					Fig 3E
	Replicate 1	Replicate 2	Replicate 3			Replicate 1	Replicate 2	Replicate 3
	Surface Expression (% Med FI)	Surface Expression (% Med FI)	Surface Expression (% Med FI)			VSV H18 Entry positive cells (%)	VSV H18 Entry positive cells (%)	VSV H18 Entry positive cells (%)
HLA-DR	100	100	100		HLA-DR	100	100	100
HLA-DR_N149H	70.7814	74.9631	78.1525		HLA-DR_N149H	25.155	35.3276	37.4684
HLA-DR_N149H + G150S	108.525	105.134	93.75		HLA-DR_N149H + G150S	4.05172	8.63777	5.71749
Fig 3I
	Replicate 1	Replicate 2	Replicate 3
	CD69-positive cells (%)	CD69-positive cells (%)	CD69-positive cells (%)
HLA-DR1 + 0µM HA peptide	0.62	0.81	0.5
HLA-DR1 + 50µM HA peptide	14	16.5	6.62
HLA-DR1_N149H + 0µM HA peptide	0.35	1.72	0.27
HLA-DR1_N149H + 50µM HA peptide	12	13.6	2.97
HLA-DR1_N149H + G150S + 0µM HA peptide	0.68	0.45	0.18
HLA-DR1_N149H + G150S + 50µM HA peptide	2.54	17.6	4.13
