# Supplementary material for: Evolutionarily conserved amino acids in MHC-II mediate bat influenza A virus entry into human cells
Source: PLoS Biol. 2023 Jul 6;21(7):e3002182. doi: 10.1371/journal.pbio.3002182 (PMC10325068; doi:10.1371/journal.pbio.3002182)
Supplement: S4 Data — (XLSX) [file pbio.3002182.s012.xlsx]

## Sheet: S4_Data
Fig 4C
	ConSurf Conservation Score
Y	9
D	7
C	9
R	4
V	9
E	7
H	9
W	4
G	8
L	8
D	2
E	3
P	7
L	3
L	7
K	6
H	4
W	9
Fig 4D					Fig 4F
	Replicate 1	Replicate 2	Replicate 3			Replicate 1	Replicate 2	Replicate 3
	Surface Expression (% Med FI)	Surface Expression (% Med FI)	Surface Expression (% Med FI)			VSV H18 Entry positive cells (%)	VSV H18 Entry positive cells (%)	VSV H18 Entry positive cells (%)
HLA-DR	100	100	100		HLA-DR	100	100	100
HLA-DR_V190A	71.5442	76.3483	80.7605		HLA-DR_V190A	5.95745	25.0558	16.1265
HLA-DR_R189A	115.733	110.606	122.489		HLA-DR_R189A	134.043	137.546	88.9328
Fig 4E
	Replicate 1	Replicate 2	Replicate 3
	CD69-positive cells (%)	CD69-positive cells (%)	CD69-positive cells (%)
HLA-DR1 + 0µM HA peptide	0.62	0.81	0.5
HLA-DR1 + 50µM HA peptide	14	16.5	6.62
HLA-DR1_V190A + 0µM HA peptide	0.48	0.83	0.21
HLA-DR1_V190A + 50µM HA peptide	6.92	20	5.38
HLA-DR1_R189A + G150S + 0µM HA peptide	0.52	0.44	0.28
HLA-DR1_R189A + G150S + 50µM HA peptide	7.79	15	6.63
Fig 4I					Fig 4J
	Replicate 1	Replicate 2	Replicate 3			Replicate 1	Replicate 2	Replicate 3
	H18N11 positive cells (%)	H18N11 positive cells (%)	H18N11 positive cells (%)			H17-mediated entry (%)	H17-mediated entry (%)	H17-mediated entry (%)
HLA-DR	100	100	100		HLA-DR	100	100	100
HLA-DR_N149H + G150S	5.54455	4.91667	3.22034		HLA-DR_N149H + G150S	9.31507	9.87124	15.0594
HLA-DR_V190A	10.6931	11.5	5.16949		HLA-DR_V190A	18.9726	15.4506	16.2483
Fig 4K					Fig 4L
	Replicate 1	Replicate 2	Replicate 3			Replicate 1	Replicate 2	Replicate 3
	Surface Expression (% Med FI)	Surface Expression (% Med FI)	Surface Expression (% Med FI)			VSV H18 Entry positive cells (%)	VSV H18 Entry positive cells (%)	VSV H18 Entry positive cells (%)
Aj-DR	100	100	100		Aj-DR	100	100	100
Aj-DR_N149H + G150S	86.495	69.0671	73.8854		Aj-DR_N149H + G150S	20.4327	21.2871	12.3239
Aj-DR_V190A	97.3104	79.1388	84.3459		Aj-DR_V190A	42.3077	35.9406	35.2113
