# Supplementary material for: Evolutionarily conserved amino acids in MHC-II mediate bat influenza A virus entry into human cells
Source: PLoS Biol. 2023 Jul 6;21(7):e3002182. doi: 10.1371/journal.pbio.3002182 (PMC10325068; doi:10.1371/journal.pbio.3002182)
Supplement: S5 Data — (XLSX) [file pbio.3002182.s013.xlsx]

## Sheet: S5_Data
S5A Fig
	Replicate 1	Replicate 2	Replicate 3
	Surface Expression (% Med FI)	Surface Expression (% Med FI)	Surface Expression (% Med FI)
HLA-DR	100	100	100
HLA-DR1	101.87	102.211	90.2977
S5D Fig
	Replicate 1	Replicate 2	Replicate 3
	CD69-positive cells (%)	CD69-positive cells (%)	CD69-positive cells (%)
HLA-DR1 + 50µM HA307-319 peptide	6.55	2.405	4.8
HLA-DR1 + 50µM EBV61-73 peptide	1.29	0.43	0.615
