# Supplementary material for: Evolutionarily conserved amino acids in MHC-II mediate bat influenza A virus entry into human cells
Source: PLoS Biol. 2023 Jul 6;21(7):e3002182. doi: 10.1371/journal.pbio.3002182 (PMC10325068; doi:10.1371/journal.pbio.3002182)
Supplement: S6 Data — (XLSX) [file pbio.3002182.s014.xlsx]

## Sheet: S6_Data
S6B Fig
	Replicate 1	Replicate 2	Replicate 3
	CD69-positive cells (%)	CD69-positive cells (%)	CD69-positive cells (%)
HA307-319HLA-DR1	6.395	11.05	5.67
CLIP87-101HLA-DR1	0.99	0.99	2.775
nilHLA-DR1	0.625	1.41	2.47
S6C Fig					S6D Fig
	Replicate 1	Replicate 2	Replicate 3			Replicate 1	Replicate 2	Replicate 3	Replicate 4
	Surface Expression (% Med FI)	Surface Expression (% Med FI)	Surface Expression (% Med FI)			VSV H18 Entry positive cells (%)	VSV H18 Entry positive cells (%)	VSV H18 Entry positive cells (%)	VSV H18 Entry positive cells (%)
HA307-319HLA-DR1	132.258	133.183	130.061		HA307-319HLA-DR1	894.459	490.123	672.131	556.863
CLIP87-101HLA-DR1	129.032	139.339	133.421		CLIP87-101HLA-DR1	643.799	233.333	320.843	458.824
nilHLA-DR1	100	100	100		nilHLA-DR1	100	100	100	100
