# Supplementary material for: Evolutionarily conserved amino acids in MHC-II mediate bat influenza A virus entry into human cells
Source: PLoS Biol. 2023 Jul 6;21(7):e3002182. doi: 10.1371/journal.pbio.3002182 (PMC10325068; doi:10.1371/journal.pbio.3002182)
Supplement: S7 Data — (XLSX) [file pbio.3002182.s015.xlsx]

## Sheet: S7_Data
S7B Fig						S7C Fig
	Replicate 1	Replicate 2	Replicate 3	Replicate 4			Replicate 1	Replicate 2	Replicate 3	Replicate 4
	Surface Expression (% Med FI)	Surface Expression (% Med FI)	Surface Expression (% Med FI)	Surface Expression (% Med FI)			VSV H18 Entry positive cells (%)	VSV H18 Entry positive cells (%)	VSV H18 Entry positive cells (%)	VSV H18 Entry positive cells (%)
HLA-DR	100	100	100	100		HLA-DR	100	100	100	100
α1_D52A	123.725	121.478	107.021	66.0253		α1_D52A	81.5385	57.8842	61.7866	106.985
α1_D54A	97.7273	107.005	93.9961	98.8268		α1_D54A	114.615	65.4691	106.7	110.562
α1_E55Q	86.5299	116.912	86.0236	78.1558		α1_E55Q	132.692	70.8583	147.643	122.998
α1_D60A	94.4013	108.282	90.9777	90.9198		α1_D60A	91.9231	88.6228	141.687	82.1124
α1_M61F	114.967	125.89	84.2848	89.8405		α1_M61F	85.3846	46.1078	66.9975	66.7802
α1_D71A	99.4457	116.215	89.4029	86.6964		α1_D71A	110	58.8822	118.114	111.584
β1_N62A	104.157	129.257	105.151	93.6649		β1_N62A	124.615	67.2655	148.883	152.3
β1_D70A	151.94	125.503	86.0236	72.5716		β1_D70A	89.6154	30.1397	83.6228	78.8756
β1_A78V	98.2816	182.005	99.1142	78.1558		β1_A78V	115.769	76.0479	226.303	211.244
β1_G83A	98.2816	92.918	77.6247	52.5106		β1_G83A	100.769	72.0559	153.846	89.6082
β1_N91A	139.523	87.3839	80.643	56.992		β1_N91A	68.4615	23.7525	60.2978	37.6491
